# Supplementary material for: Replacement of Albumin by Preovulatory Oviductal Fluid in Swim-Up Sperm Preparation Method Modifies Boar Sperm Parameters and Improves In Vitro Penetration of Oocytes
Source: Animals (Basel). 2021 Apr 22;11(5):1202. doi: 10.3390/ani11051202 (PMC8143553; doi:10.3390/ani11051202)
Supplement: Supplementary file 1 [file animals-11-01202-s001.zip]

Archive with 1 entries (1 files):
- animals-1126977-supplementary.pdf
